# Supplementary material for: Metagenomic identification of novel viruses of maize and teosinte in North America
Source: BMC Genomics. 2022 Nov 23;23:767. doi: 10.1186/s12864-022-09001-w (PMC9685911; doi:10.1186/s12864-022-09001-w)
Supplement: Supplementary file 1 — Additional file 1: Supplementary Table 1. List of maize, teosinte, switchgrass, sorghum, and maize-associated aphid samples used in this study. Details of sample location, associated viruses identified with their GenBank accession numbers in field-grown maize, teosinte, switchgrass, sorghum, and maize-associated aphid samples across North America. The viruses were identified from the all-organism NCBI nucleotide and protein databases through BLASTN and BLASTX searches using Blastplus V2.7.1. GPS coordinates of collection correspond to the illustration in Fig. 1. [file 12864_2022_9001_MOESM1_ESM.xlsx]

## Sheet: Sup Table S1 Full Sample List
Supplementary Table 1. Full list of samples collected for RNA-seq and their associated viruses
			Collection Location						Mapped Reads							Blastn Identified Viral Contigs
RNAseq ID	Species	Line	Latitude	Longitude	Area	Total Raw Reads	Total Trimmed Reads	% Trimmed	Plant	Known Viruses	Non-plant Reads	Total Non-plant, Aphid, Viral Reads	Total Contigs	Discarded Contigs	Average Contig Length	Viruses Identified	GenBank Accession Number	Contig Length	Contig ID
1	Zea mays	B73 (temperate maize)	20.719	-101.328	Area 1	2869706	2729198	4.89625	1652346	36814	1076852	1038504	3855	1988	442.33	Maize rayado fino virus	KM523134.1	5964	TRINITY_DN1570_c0_g2_i1
2	Zea mays	B73 (temperate maize)	20.719	-101.328	Area 1	16782322	15645306	6.77508	13754646	4606	1890660	1884100	16512	7790	432.77
3	Zea mays	B73 (temperate maize)	20.719	-101.328	Area 1	17885778	17354290	2.97157	10949062	45664	6405228	6327832	27691	14587	430.54	Maize-associated tombusvirid	OK018181
4	Zea mays	B73 (temperate maize)	20.719	-101.328	Area 1	23767752	23162898	2.54485	17182430	40346	5980468	5899374	7944	1435	403.78
5	Zea mays	RS 6251 (teosinte introgression)	20.719	-101.328	Area 1	14568686	13666610	6.19188	8855986	18898	4810624	4788324	37164	6513	507.61	Maize-associated umbra-like virus	OK018180
6	Zea mays	RS 6251 (teosinte introgression)	20.719	-101.328	Area 1	16945422	16483256	2.72738	6231592	202876	10251664	10025310	22616	5705	402.22
7	Zea mays	RS 6251 (teosinte introgression)	20.719	-101.328	Area 1	22176736	21298802	3.95881	16929616	28026	4369186	4339642	49873	9711	509.86
8	Zea mays	RS 6251 (teosinte introgression)	20.719	-101.328	Area 1	19533266	18752570	3.99675	13783068	196588	4969502	4765610	40304	7219	496.09
9	Zea mays	CML312 (tropical maize)	20.719	-101.328	Area 1	21304338	20410912	4.19363	11794970	79940	8615942	8528322	27526	9410	398.97
10	Zea mays	CML312 (tropical maize)	20.719	-101.328	Area 1	6270044	6024584	3.91481	8796	8280	6015788	1475654	12783	3997	363.75
11	Zea mays	CML312 (tropical maize)	20.719	-101.328	Area 1	15528468	14874104	4.21396	12347440	8104	2526664	2517756	20640	3266	407.73
12	Zea mays	CML312 (tropical maize)	20.719	-101.328	Area 1	19198862	18597504	3.13226	12676112	152308	5921392	5764184	24791	10651	373.73
13	Zea mays	RS 6272 (teosinte introgression)	20.719	-101.328	Area 1	1376918	1323378	3.88839	725868	15190	597510	582226	11271	2266	334.37
14	Zea mays	RS 6272 (teosinte introgression)	20.719	-101.328	Area 1	4656224	4475676	3.87756	2474102	25740	2001574	1975072	32228	5912	340.7
15	Zea mays	RS 6272 (teosinte introgression)	20.719	-101.328	Area 1	17571204	16744972	4.70219	13469570	31552	3275402	3243524	34850	4943	518.42
16	Zea mays	RS 6272 (teosinte introgression)	20.719	-101.328	Area 1	25063826	24240316	3.28565	16532090	164202	7708226	7531148	57441	18694	431.1
17	Zea mays ssp parviglumis	6013-1 (lowland teosinte)	20.719	-101.328	Area 1	20641582	20132468	2.46645	7173958	986124	12958510	11945208	37432	16088	413.13
18	Zea mays ssp parviglumis	6014-1 (lowland teosinte)	20.719	-101.328	Area 1	15691016	15096568	3.78846	8528574	966544	6567994	5547762	28038	6116	437.98	Maize chlorotic mottle virus	JQ982469.1	4395	TRINITY_DN7191_c2_g5_i3
19	Zea mays ssp parviglumis	6015-1 (lowland teosinte)	20.719	-101.328	Area 1	23798734	22980824	3.43678	8310174	2717572	14670650	11941188	76864	39586	470.27	Maize rayado fino virus	KM523134.1	4916	TRINITY_DN25448_c1_g1_i1
																Maize chlorotic mottle virus	JQ982469.1	4426	TRINITY_DN25494_c1_g7_i1
20	Zea mays ssp parviglumis	6016-1 (lowland teosinte)	20.719	-101.328	Area 1	15191632	14546676	4.24547	10494028	101436	4052648	3944790	43284	10775	466.65	Maize rayado fino virus	KM523134.1	5691	TRINITY_DN13448_c1_g1_i1
21	Zea mays ssp parviglumis	6064-1 (lowland teosinte)	20.719	-101.328	Area 1	16243278	15624914	3.80689	10507214	21518	5117700	5064012	37193	5849	468.17	Maize-associated tombusvirid	OK018182
22	Zea mays ssp parviglumis	6061-1 (lowland teosinte)	20.719	-101.328	Area 1	15394952	14760454	4.12147	524190	12103352	14236264	2128830	7986	3321	408.84	Maize chlorotic mottle virus	JQ982469.1	4416	TRINITY_DN3012_c1_g4_i4
23	Zea mays ssp parviglumis	6059-1 (lowland teosinte)	20.719	-101.328	Area 1	16475132	15807520	4.05224	8516136	130890	7291384	7129414	39167	5762	460.9	Maize yellow mosaic virus	KU291103.1	3581	TRINITY_DN9229_c4_g7_i1
24	Zea mays ssp parviglumis	6056-1 (lowland teosinte)	20.719	-101.328	Area 1	19427208	18716936	3.65607	21063	38906	18695873	15314936	42940	21901	373.39
25	Zea nicaraguensis	6046-1 (Nicaraguan teosinte)	20.719	-101.328	Area 1	18831820	18234814	3.1702	8803852	108892	9430962	9293262	51804	9839	460.57
26	Zea nicaraguensis	6049-1 (Nicaraguan teosinte)	20.719	-101.328	Area 1	10944314	10540820	3.68679	6914542	34752	3626278	3583224	35669	6683	449.79
27	Zea nicaraguensis	6050-1 (Nicaraguan teosinte)	20.719	-101.328	Area 1	4457012	4329580	2.85914	602426	116216	3727154	3599536	8771	3968	411.33
28	Zea nicaraguensis	6051-1 (Nicaraguan teosinte)	20.719	-101.328	Area 1	22788012	21791120	4.37463	12342018	117610	9449102	9300030	44333	6493	485.37	Maize yellow mosaic virus	KU291103.1	5538	TRINITY_DN11334_c3_g3_i3
																	KU291101.1	3953	TRINITY_DN11334_c3_g3_i2
29	Zea mays ssp mexicana	6160-1 (highland teosinte)	20.719	-101.328	Area 1	15671150	15098044	3.65708	9425094	29290	5672950	5611828	50939	14905	434.94
30	Zea mays ssp mexicana	6161-1 (highland teosinte)	20.719	-101.328	Area 1	15295966	14863492	2.82737	6658378	142094	8205114	8018138	24776	5654	436.51
31	Zea mays ssp mexicana	6166-1 (highland teosinte)	20.719	-101.328	Area 1	14752962	14299070	3.07662	6127772	66456	8171298	8039446	59102	19079	409.44
32	Zea mays ssp mexicana	6170-1 (highland teosinte)	20.719	-101.328	Area 1	9247560	8948050	3.2388	20209	325764	8927841	7246590	40562	20385	454.67
33	Zea mays ssp mexicana	6124-1 (highland teosinte)	20.719	-101.328	Area 1	17473198	17033198	2.51814	6393124	460252	10640074	10124090	21918	4212	410.51
34	Zea mays ssp mexicana	6125-1 (highland teosinte)	20.719	-101.328	Area 1	16970074	16585620	2.26548	598362	602816	15987258	15183528	4621	1414	362.89
35	Zea mays ssp mexicana	6130-1 (highland teosinte)	20.719	-101.328	Area 1	14291332	13708776	4.07629	15980	507470	13692796	10923038	32525	16580	344.52
36	Zea mays ssp mexicana	6131-1 (highland teosinte)	20.719	-101.328	Area 1	11316514	10877834	3.87646	8156620	9510	2721214	2708576	45348	14159	428.36
37	Zea nicaraguensis	6048-2 (Nicaraguan teosinte)	20.719	-101.328	Area 1	22735266	21973114	3.35229	5391654	353578	16581460	16153572	31901	6447	431.04
38	Zea nicaraguensis	6049-2 (Nicaraguan teosinte)	20.719	-101.328	Area 1	16187004	15477936	4.38048	10547368	48526	4930568	4872816	45825	7911	471.91
39	Zea nicaraguensis	6052-2 (Nicaraguan teosinte)	20.719	-101.328	Area 1	20425990	19858800	2.77681	880600	17808336	18978200	1168702	3642	347	406.07	Maize chlorotic mottle virus	JQ982469.1	4400	TRINITY_DN1189_c1_g2_i1
40	Zea nicaraguensis	6053-2 (Nicaraguan teosinte)	20.719	-101.328	Area 1	16583422	16028614	3.34556	7078	852218	16021536	12754026	12604	5566	372.88	Maize chlorotic mottle virus	JQ982469.1	4399	TRINITY_DN3796_c0_g1_i2
41	Zea mays	6171-2 (undetermined teosinte)	20.719	-101.328	Area 1	12558344	12192014	2.91702	3299764	136922	8892250	8743438	66290	33976	441.73
42	Zea mays	6173-2 (undetermined teosinte)	20.719	-101.328	Area 1	20802394	20062462	3.55696	13737420	16686	6325042	6304772	98107	33599	448.42
43	Zea mays	6194-2 (undetermined teosinte)	20.719	-101.328	Area 1	18112922	17425806	3.79351	6093502	174440	11332304	11121350	58004	27512	470.48
44	Zea mays	6195-2 (undetermined teosinte)	20.719	-101.328	Area 1	17849684	17333216	2.89343	6188770	357414	11144446	10579928	31121	10051	404.57
45	Zea mays	6199-2 (undetermined teosinte)	20.719	-101.328	Area 1	16097066	15751702	2.14551	2484702	54232	13267000	13153268	112221	58888	381.17
46	Zea mays ssp parviglumis	6088-1 (lowland teosinte)	20.719	-101.328	Area 1	14675424	14176840	3.39741	5491004	142788	8685836	8424778	53907	17957	429.4
47	Zea mays ssp parviglumis	6093-1 (lowland teosinte)	20.719	-101.328	Area 1	16616380	16163910	2.72304	3329138	545316	12834772	12272988	84756	50225	390.08	Maize chlorotic mottle virus	JQ982469.1	4338	TRINITY_DN21035_c0_g9_i1
																Maize rayado fino virus	KM523134.1	4315	TRINITY_DN19810_c0_g1_i1
48	Zea mays ssp parviglumis	6106-1 (lowland teosinte)	20.719	-101.328	Area 1	14974556	14390692	3.89904	7130234	66110	7260458	7142562	53584	16252	447.12
49	Zea mays ssp parviglumis	6108-1 (lowland teosinte)	20.719	-101.328	Area 1	14581320	14097034	3.32128	9701936	16936	4395098	4373162	42339	9542	425.89	Teosinte-associated betaflexivirus	OK018178
50	Zea mays ssp parviglumis	6105-1 (lowland teosinte)	20.719	-101.328	Area 1	18275364	17590702	3.74637	15526	1720282	17575176	13815336	35972	20496	401.62	Maize yellow mosaic virus	KU291103.1	5543	TRINITY_DN10013_c2_g2_i1
																Maize rayado fino virus	KM523134.1	6293	TRINITY_DN10013_c2_g4_i1
51	Zea mays	unknown maize	20.722	-101.329	Area 1	20782222	20041304	3.56515	14985	117314	20026319	13825296	25509	10575	389.74
52	Zea mays	unknown maize	20.722	-101.329	Area 1	19204288	18524376	3.54042	9442	172364	18514934	12318468	12910	3520	411.49
53	Zea mays	unknown maize	20.722	-101.329	Area 1	14458686	13951782	3.50588	9731924	49532	4219858	4158282	17372	2522	388.41
54	Zea mays	unknown maize	20.722	-101.329	Area 1	15051318	14417756	4.20935	11667056	13452	2750700	2731924	24927	4165	409.64
55	Zea mays	teosinte backcross	20.724	-101.333	Area 1	16505422	15964208	3.27901	7098470	228772	8865738	8592260	27569	6572	451.2
56	Zea mays	teosinte backcross	20.724	-101.333	Area 1	24204034	23428694	3.20335	14059648	214942	9369046	9138202	50697	11293	450.71
57	Zea mays	teosinte backcross	20.724	-101.333	Area 1	53355786	51405726	3.65482	40444354	273126	10961372	10684506	73300	12432	512.63
58	Zea mays	teosinte backcross	20.724	-101.333	Area 1	16920360	16217024	4.15674	12620150	97854	3596874	3497234	36896	6502	465.32
59	Zea mays	cultivated hybrid	20.714	-101.333	Area 1	15706000	15177674	3.36385	13403974	15710	1773700	1757070	24452	4222	391
60	Zea mays	cultivated hybrid	20.714	-101.333	Area 1	14405482	14072130	2.31406	11916824	66862	2155306	2087462	14521	1985	372.33
61	Zea mays	cultivated hybrid	20.714	-101.333	Area 1	13692622	13161752	3.87705	11177980	15058	1983772	1967190	13662	1924	388.55
62	Zea mays	cultivated hybrid	20.714	-101.333	Area 1	20191570	19738572	2.2435	7126164	74722	12612408	12488394	16606	5869	378.18
63	Zea mays	unknown maize	20.72	-101.349	Area 1	16820478	16238556	3.4596	12990686	20594	3247870	3216352	25539	5456	386.48
64	Zea mays	unknown maize	20.72	-101.349	Area 1	20685860	19997072	3.32975	16599012	233488	3398060	3159356	13560	1611	392.84	Maize yellow mosaic virus	KU291103.1	5358	TRINITY_DN3411_c2_g3_i1
65	Zea mays	unknown maize	20.72	-101.349	Area 1	12779954	12234978	4.2643	10300332	17850	1934646	1914444	14765	14761	710.25
66	Zea mays	unknown maize	20.72	-101.349	Area 1	24464094	23581234	3.6088	16391976	110880	7189258	7061352	20370	5027	391.38
67	Zea mays	unknown maize	20.719	-101.357	Area 1	16037008	15454582	3.63176	13257078	12890	2197504	2178640	23248	3883	393.93
68	Zea mays	unknown maize	20.719	-101.357	Area 1	14811444	14302440	3.43656	11309070	19168	2993370	2967454	24376	4704	383.08
69	Zea mays	unknown maize	20.719	-101.357	Area 1	13496614	13007034	3.62743	10808238	25382	2198796	2168022	11412	1294	395.43
70	Zea mays	unknown maize	20.719	-101.357	Area 1	18513900	17763764	4.05174	14125836	78904	3637928	3549916	28893	4538	417.62
71	Zea mays	unknown maize	20.721	-101.341	Area 1	15490896	14781486	4.57953	12027	100070	14769459	3650674	18855	6899	381.22
72	Zea mays	unknown maize	20.721	-101.341	Area 1	26303076	25372242	3.53888	31942	889894	25340300	9980964	64706	32836	360.24
73	Zea mays	unknown maize	20.721	-101.341	Area 1	18831136	18205762	3.32096	18411	796014	18187351	8553438	32293	13955	352.52
74	Zea mays	unknown maize	20.721	-101.341	Area 1	20434824	19714550	3.52474	30272	23660	19684278	10816676	58170	27972	384.46
75	Zea mays	unknown maize	20.722	-101.34	Area 1	17111590	16605694	2.95645	8282390	47288	8323304	8238324	16088	2448	402.47
76	Zea mays	unknown maize	20.722	-101.34	Area 1	21508240	20592810	4.25618	15073	721446	20577737	6183672	23441	8444	371.44	North American maize-associated mastrevirus	MZ852895
77	Zea mays	unknown maize	20.722	-101.34	Area 1	17477064	16908164	3.25512	14428	246140	16893736	7230988	24444	10093	364.77	Maize rayado fino virus	KM523134.1	4179	TRINITY_DN5600_c0_g3_i1
78	Zea mays	unknown maize	20.722	-101.34	Area 1	10635434	10364300	2.54935	7837	39654	10356463	7463360	14511	6752	341.08
79	Zea mays	unknown maize	20.701	-101.319	Area 1	14516186	13911868	4.16306	18434	109706	13893434	8890898	38477	20122	348.46
80	Zea mays	unknown maize	20.701	-101.319	Area 1	18641448	18199490	2.37084	11777444	40270	6422046	6370920	19991	3299	389.12
81	Zea mays	unknown maize	20.701	-101.319	Area 1	15506322	14918022	3.79394	12760292	66662	2157730	2088536	18612	3256	398.47
82	Zea mays	unknown maize	20.701	-101.319	Area 1	14360590	13870010	3.41615	9343326	16008	4526684	4503086	22342	3104	403.59
83	Zea mays	unknown landrace maize	20.718	-101.427	Area 1	15885030	15399228	3.05824	7734544	606446	7664684	7010720	39845	7264	392.29	Maize rayado fino virus	KM523134.1	4743	TRINITY_DN11445_c2_g1_i1
84	Zea mays	unknown landrace maize	20.718	-101.427	Area 1	15557540	15011878	3.50738	11447100	20626	3564778	3537692	25278	4031	397.09
85	Zea mays	unknown landrace maize	20.718	-101.427	Area 1	11861890	11470542	3.2992	5359824	69622	6110718	5981872	19464	3745	376.19
86	Zea mays	unknown landrace maize	20.718	-101.427	Area 1	19409840	18723280	3.53717	10131378	132546	8591902	8447828	36103	6770	401.54
87	Zea mays	unknown hybrid maize	20.429	-101.195	Area 2	11666010	11313008	3.0259	48934	11834	11264074	8016878	108104	59257	386.82
88	Zea mays	unknown hybrid maize	20.429	-101.195	Area 2	17930774	17378734	3.07873	6079706	37714	11299028	11231614	64949	12672	822.86
89	Zea mays	unknown hybrid maize	20.429	-101.195	Area 2	21346552	20721178	2.92963	12486124	46662	8235054	8145544	81827	25400	387.49
90	Zea mays	unknown hybrid maize	20.429	-101.195	Area 2	14701058	14205154	3.37325	39229	25882	14165925	10584812	73619	34480	386.01
91	Zea mays	Asgrow Cimarron	20.381	-101.195	Area 2	7917646	7620230	3.75637	5983034	10802	1637196	1619202	19207	3136	381.28
92	Zea mays	Asgrow Cimarron	20.381	-101.195	Area 2	15523752	15053190	3.03124	9435860	47436	5617330	5560996	51735	12167	372.7
93	Zea mays	Asgrow Cimarron	20.381	-101.195	Area 2	13393674	13099586	2.19572	5473490	97900	7626096	7482188	43770	13457	368.23
94	Zea mays	Asgrow Cimarron	20.381	-101.195	Area 2	115566856	112541140	2.61815	69506326	147344	43034814	42465196	158462	61747	405.22
95	Zea mays ssp mexicana	wild teosinte population	20.083	-101.137	Area 3	16017098	15455910	3.50368	23013	227212	15432897	11334152	42445	19527	346.92
96	Zea mays ssp mexicana	wild teosinte population	20.083	-101.137	Area 3	18967696	18270106	3.67778	37801	134578	18232305	7735528	47312	9607	465.25
97	Zea mays ssp mexicana	wild teosinte population	20.083	-101.137	Area 3	15434448	14928992	3.27486	62161	12446	14866831	9985706	114239	52175	371.55
98	Zea mays ssp mexicana	wild teosinte population	20.083	-101.137	Area 3	19978704	19183422	3.98065	39146	706316	19144276	7181484	48645	9597	470.22
99	Zea mays ssp mexicana	wild teosinte population	20.083	-101.137	Area 3	8377186	8052116	3.88042	42153	7472	8009963	4373022	74535	32481	369.51
100	Zea mays ssp mexicana	wild teosinte population	20.083	-101.137	Area 3	20010916	19287540	3.61491	28280	483908	19259260	10972470	33775	5595	466.13
101	Zea mays ssp mexicana	wild teosinte population	20.083	-101.137	Area 3	7177600	6935864	3.36792	21916	52632	6913948	5181038	37961	16146	371.9
102	Zea mays ssp mexicana	wild teosinte population	20.083	-101.137	Area 3	17498352	16899966	3.41967	38732	282378	16861234	13288288	69355	30725	353.97
103	Zea mays ssp mexicana	wild teosinte population	20.083	-101.137	Area 3	12490930	12066220	3.40015	41326	329394	12024894	4904570	57461	16238	425.33
104	Zea mays ssp mexicana	wild teosinte population	20.083	-101.137	Area 3	11215524	10745786	4.18828	52052	6924	10693734	5788950	102735	50787	366.8
105	Zea mays ssp mexicana	wild teosinte population	20.075	-101.126	Area 3	20221722	19618428	2.9834	10098	696304	19608330	16956388	13994	4001	368.26
106	Zea mays ssp mexicana	wild teosinte population	20.075	-101.126	Area 3	3491388	3375598	3.31645	5284	108374	3370314	2087522	7376	2198	371.24	Teosinte-associated betaflexivirus	OK018178
107	Zea mays ssp mexicana	wild teosinte population	20.075	-101.126	Area 3	18783002	18064520	3.82517	64510	216614	18000010	6342844	97636	33233	424.27
108	Zea mays ssp mexicana	wild teosinte population	20.075	-101.126	Area 3	22207560	21418914	3.55125	33323	263070	21385591	10112924	38267	5052	490.96
109	Zea mays ssp mexicana	wild teosinte population	20.075	-101.126	Area 3	15825794	15279020	3.45495	16727	12216970	15262293	1291610	24311	7693	393.62	Maize chlorotic mottle virus	JQ982469.1	4427	TRINITY_DN6064_c2_g5_i1
110	Zea mays ssp mexicana	wild teosinte population	20.075	-101.126	Area 3	15553418	15018690	3.43801	70298	806610	14948392	8967820	124033	53845	315.65	Maize chlorotic mottle virus	X14736.2	4404	TRINITY_DN27155_c5_g6_i1
111	Zea mays ssp mexicana	wild teosinte population	20.051	-101.087	Area 3	10389018	10092756	2.85168	20138	508106	10072618	6071518	36157	16130	347.16
112	Zea mays ssp mexicana	wild teosinte population	20.051	-101.087	Area 3	22107350	21342908	3.45786	20591	1659154	21322317	18314030	39616	19137	390.14
113	Zea mays ssp mexicana	wild teosinte population	20.051	-101.087	Area 3	15210214	14717286	3.24077	9178	265700	14708108	12407630	15075	6010	363.09
114	Zea mays ssp mexicana	wild teosinte population	20.051	-101.087	Area 3	33138904	32122208	3.06798	37365	1704118	32084843	26370358	72401	35150	379.64
115	Zea mays ssp mexicana	wild teosinte population	20.051	-101.087	Area 3	15971266	15457348	3.21777	198929	58836	15258419	14118736	357637	158823	291.78
116	Zea mays	abandoned cornfield	20.051	-101.087	Area 3	4434306	4297206	3.0918	11054	20846	4286152	2266420	18161	7223	338.61
117	Zea mays	abandoned cornfield	20.051	-101.087	Area 3	9879658	9549744	3.33933	35192	6726	9514552	4334174	66520	31445	326.46
118	Zea mays	abandoned cornfield	20.051	-101.087	Area 3	21398552	20503618	4.18222	29672	33520	20473946	4117450	37175	7621	394.6
119	Zea mays	abandoned cornfield	20.051	-101.087	Area 3	26422	24484	7.3348	294	1000	24190	14448	191	16	565.94
120	Zea diploperennis	perennial teosinte	20.72	-101.332	Area 1	18585526	17932224	3.51511	26442	112158	17905782	11243142	29704	3382	484.73
121	Zea diploperennis	perennial teosinte	20.72	-101.332	Area 1	17176900	16654036	3.044	47422	49292	16606614	8974008	57733	10432	461.28
122	Zea diploperennis	perennial teosinte	20.72	-101.332	Area 1	27192226	26225612	3.55474	40479	123548	26185133	16039738	46977	6620	467.84
123	Zea diploperennis	perennial teosinte	20.72	-101.332	Area 1	19256676	18644596	3.17853	52472	88982	18592124	10468614	64224	11875	451.7
124	Zea mays		42.9246	-95.539	Iowa	28158492	27384538	2.74856	87655	244666	27296883	25925418	186152	98621	502.99
125	Zea mays		42.9246	-95.539	Iowa	12273372	11898880	3.05126	41503	92178	11857377	11320096	77471	36093	461.8
126	Zea mays	DKC 5806	43.256	-92.105	Iowa	21802830	21147160	3.00727	34262	205304	21112898	14644714	57177	23041	355.19
127	Zea mays	Federal Hybrids, 5860 DGVT2PRO	42.921	-91.920	Iowa	21538786	20869906	3.10547	19641	201200	20850265	13215422	26635	7121	364.43
128	Zea mays		41.5734	-95.0612	Iowa	17103770	16445438	3.84905	46245	30494	16399193	8697334	73056	26939	414.83
129	Zea mays		41.5734	-95.0612	Iowa	18117380	17443072	3.72188	71386	63012	17371686	12730256	120091	48834	482.09
130	Sorghum bicolor	DKS2907	35.8645	-76.659	North Carolina	18905420	18218136	3.63538	42358	100184	18175778	13685866	68060	25832	575.19
131	Zea mays				Brookings, SD	22396508	21720250	3.01948	22037	18162352	21698213	2260512	33263	11357	412.95	Brome mosaic virus RNA1	DQ530423.1	3183	TRINITY_DN7265_c1_g1_i8
																Brome mosaic virus RNA2	AB183263.1	2728	TRINITY_DN7275_c2_g1_i6
																Brome mosaic virus RNA3	DQ530425.1	1229	TRINITY_DN7113_c2_g9_i1
132	Zea mays				Russell Ranch	21253382	20661950	2.78277	27132	399100	20634818	10503970	37681	10681	532.93
133	Zea mays				Student Farm	21223272	20614370	2.86903	5412	70734	20608958	15678382	7293	2014	373.86
134	Zea mays				Taco Corn	48022372	46599236	2.96349	115068	283996	46484168	33399528	205952	91018	335.59
135	Switchgrass				Illinois I	15959762	15344594	3.85449	94687	7332	15249907	15006286	691995	597443	224.46
136	Switchgrass				Illinois II	19978848	19150302	4.14712	262580	6518	18887722	18680444	646457	384013	253.5
137	Switchgrass				Illinois III	19638022	19031034	3.09088	257117	8396	18773917	18492962	645870	388890	246.53
138	Zea mays				Student Farm	30695992	29659018	3.37821	83303	115236	29575715	23806588	179181	96016	427.01
139	Zea mays				Russell Ranch	32905472	31930682	2.96239	44913	232066	31885769	26218184	95040	50266	421.75
140	Zea mays					17236162	16706566	3.07259	12162	49618	16694404	4989074	13804	1782	398.34
141	Zea mays				Indiana	31021440	29836520	3.81968	32449	112250	29804071	10737332	50619	18311	388.06
142	Zea mays				NE Research Farm	16774498	16230198	3.24481	17955	42270	16212243	4805540	22419	4606	373.69
143	Zea mays				Kanawha, IA	19983818	19271020	3.56688	25076	97084	19245944	10323736	33213	8280	371.7
144	Zea mays				Armstrong, IA	21618864	20882386	3.40665	16881	57000	20865505	7369290	19301	2564	391.56
145	Zea mays					17983170	17230604	4.18484	25023	34138	17205581	4124068	30719	5841	388.38
146	Zea mays				312 NE Research Farm	19458268	18790560	3.43149	13196	43924	18777364	5030376	15115	2065	382.82
147	Zea mays				Woodbury, County	18857442	18220854	3.37579	37467	19016	18183387	8794086	55080	17760	385.01
148	Aphids				Live shipped from Jander 11/22/17	19111354	18482436	3.29081			18482436	No Data
149	Aphids				Live shipped from Jander 11/22/17	19568228	18928264	3.27042			18928264	No Data
150	Zea mays				Shelby County	19415650	18740618	3.47674	97035	85236	18643583	12754128	159695	62810	494.87
151	Aphids				Russell Ranch	25647520	24483468	4.53865			24483468	No Data
					Total	2749211156	2655033378
Known viruses are high-confidence viral contigs associated with samples (contigs greater than 1000 bases in length with Blastn analysis against Genbank (n/r) with at least 90% identity).
