# Supplementary material for: Metagenomic identification of novel viruses of maize and teosinte in North America
Source: BMC Genomics. 2022 Nov 23;23:767. doi: 10.1186/s12864-022-09001-w (PMC9685911; doi:10.1186/s12864-022-09001-w)
Supplement: Supplementary file 2 — Additional file 2: Supplementary Table 2. Novel virus contig amplification and sequencing primers. Individual primer sequences used to produce and sequence viral amplicons in Supplementary Fig. 1. [file 12864_2022_9001_MOESM2_ESM.xlsx]

## Sheet: Amplicon and sequencing primers
Supplementary Table 2. Novel virus contig amplification and sequencing primers
			Primer
RNAseq ID	Virus identified	GenBank Accession	Name	Sequence
3	MaTV	OK018181	P1A3-F1	GGCCCGGTGAGGTATTTTCA
			P1A3-F2	CGTTTGGCATCGACGCACAGATGCAAC
			P1A3-F3	TGAATTACTCTCTGTTGGCT
			P1A3-R1	CCAATTGCTGCCGGTTAACC
			P1A3-R2	AGACTCGTGGGTGCCCCCCA
			P1A3-R3	TAAGCAAAGGCGGATAATGA
			P1A3-R4	CCGTAAGTTGAAGGTAACCA
5	MaUV	OK018180	P1A5-F1	GGAATTCGTACAGAATCAAGTGTC
			P1A5-F2	AATACAAGATCCAACCGAAA
			P1A5-R1	ATTCATGAATCTTTAGTTTACCCGG
			P1A5-R2	AAAGTCGTTGGGGAGAAA
21	MaTV	OK018182	P1A3-F1	GGCCCGGTGAGGTATTTTCA
			P1B8-F2	CGTTTGGCATCGACGCACAGATGCAAC
			P1B8-F3	TCTAGTCCATCAGTACGACG
			P1B8-F4	CCCATTGCTACAAAAGGAAG
			P1A3-R1	CCAATTGCTGCCGGTTAACC
			P1B8-R2	AGCAGTTTGGAAAGACTCGTGGGTGC
			P1B8-R3	TTCGAAACATGCTGGTCAAA
49	TaBV	OK018178	P1D8-F1	GCAGCACAATTCCCTGTAGC
			P1D8-F2	AAGACGCATCTTCCCCTCTG
			P1D8-F3	GGGTGTGGTTCATGCTAATA
			P1D8-R1	CAGAGGGGAAGATGCGTCTT
			P1D8-R2	TTTTTTAAGAAAATTTTTAAAACTTAAACTTAGCCCC
			P1D8-R3	TTACTCTTACCAGACCCTGG
			P1D8-R4	CAGCCGGACCTAACTAGTTT
76	NAMaMV	MZ852895	P2E2-F1	AGACGTACAGTTTGTATGGG
			P2E2-F3	TTTAGGGTTCACGGTGTAGT
			P2E2-R1	GTAATGTTCCAGGTGGAGTT
			P2E2-R2	GAGTGTATACCAAGCTGACA
