# Supplementary material for: Metagenomic identification of novel viruses of maize and teosinte in North America
Source: BMC Genomics. 2022 Nov 23;23:767. doi: 10.1186/s12864-022-09001-w (PMC9685911; doi:10.1186/s12864-022-09001-w)
Supplement: Supplementary file 4 — Additional file 4: Supplementary Table 3. SDT values derived from comparison of NAMaMV to Mastrevirus reference sequences. Raw data output corresponding to the heat map depicted in Fig. 4 for pairwise sequence comparison of the novel Mastrevirus NAMaMV to reference Mastrevirus genomes using SDT 1.2. The ICTV requires a novel Mastrevirus to possess a pairwise sequence identity value of less than 0.78 by comparison to any recognized species. [file 12864_2022_9001_MOESM4_ESM.xlsx]

## Sheet: NAMMVtoMastrevirusRefSeqs.sdt.s
Supplementary Table 3. SDT values derived from comparison of NAMaMV to Mastrevirus reference sequences
	>NC_017917.1_MSRV	>NC_017828.1_WDIV	>NC_035179.1_SCStV	>MZ852895_NAMaMV_North_American_Maize_Mastrevirus	>NC_025834.1_SwMaV1	>NC_023864.1_ACSV	>NC_040537.1_RLV2	>NC_019497.1_DfasMV	>NC_018578.1_SSMV2	>NC_018577.1_SSMV1	>NC_040541.1_MSMV	>NC_040792.1_RLV1	>NC_014822.1_BCSMV	>NC_018576.1_PDSMV	>NC_018579.1_DCSMV	>NC_018530.1_PSMV	>NC_001466.1_CSMV	>NC_014547.1_DDSMV	>NC_015553.1_EMSV	>NC_003379.1_MiSV	>NC_001478.1_DSV	>NC_001346.2_MSVA	>NC_010352.1_ESV	>NC_004755.1_SSRV	>NC_003744.1_SSV	>NC_032004.1_SCSV	>NC_013464.1_SacSV	>NC_010797.1_USV	>NC_001868.1_SSEV	>NC_001647.1_PanSV	>NC_022131.1_CpCVD_AU	>NC_014740.1_CpCVA	>NC_003822.1_TYDV	>NC_025475.1_CpYDV	>NC_011058.1_CpCDV	>NC_014739.1_CpRLV	>NC_038478.1_CpYV	>NC_034630.1_SPSMV1	>NC_010799.1_ODV	>NC_003326.1_WDV	>NC_023989.1_SCWSV
>NC_017917.1_MSRV	100.001
>NC_017828.1_WDIV	65.601	100.001
>NC_035179.1_SCStV	64.401	63.101	100.001
>MZ852895_NAMaMV_North_American_Maize-associated_Mastrevirus	63.501	61.801	61.801	100.001
>NC_025834.1_SwMaV1	59.101	60.101	61.001	61.101	100.001
>NC_023864.1_ACSV	59.901	62.701	60.601	61.101	61.201	100.001
>NC_040537.1_RLV2	61.601	62.201	60.501	61.401	59.201	70.201	100.001
>NC_019497.1_DfasMV	59.201	61.001	61.601	60.901	60.301	62.201	61.401	100.001
>NC_018578.1_SSMV2	60.001	59.901	60.301	59.301	60.801	60.801	62.701	67.901	100.001
>NC_018577.1_SSMV1	59.601	59.401	58.801	60.401	60.301	61.301	62.001	60.701	62.901	100.001
>NC_040541.1_MSMV	60.901	60.901	60.401	60.601	59.201	61.601	61.701	59.001	59.401	60.401	100.001
>NC_040792.1_RLV1	60.701	59.901	57.401	60.101	60.801	60.501	61.401	60.201	60.001	60.601	61.701	100.001
>NC_014822.1_BCSMV	58.601	57.301	58.401	59.801	58.001	59.801	57.801	57.701	58.701	60.001	59.501	58.401	100.001
>NC_018576.1_PDSMV	59.401	60.801	60.601	61.601	58.601	59.501	60.501	61.001	61.101	59.101	59.501	59.301	75.701	100.001
>NC_018579.1_DCSMV	61.201	60.601	58.801	60.701	57.601	61.701	60.701	59.701	60.101	60.501	60.701	60.301	75.301	74.401	100.001
>NC_018530.1_PSMV	60.301	61.201	59.601	59.001	60.001	61.001	60.201	60.001	60.001	59.101	59.201	59.001	76.101	78.301	79.201	100.001
>NC_001466.1_CSMV	61.201	59.501	61.401	60.401	60.001	61.401	60.901	61.401	60.801	60.901	61.101	60.601	62.301	63.601	65.001	65.501	100.001
>NC_014547.1_DDSMV	58.601	58.601	61.001	60.201	58.701	60.401	58.801	58.301	59.401	60.001	60.401	59.901	64.701	63.401	64.701	65.401	70.601	100.001
>NC_015553.1_EMSV	60.401	60.001	59.301	61.501	59.901	60.801	61.301	60.401	59.801	60.801	58.601	61.401	59.901	60.501	61.601	60.901	60.301	61.001	100.001
>NC_003379.1_MiSV	60.501	61.001	59.401	58.901	60.701	62.501	61.301	59.101	57.601	58.901	59.601	60.701	60.901	59.401	61.701	61.501	62.401	61.701	69.101	100.001
>NC_001478.1_DSV	61.201	62.301	59.601	59.601	60.401	61.401	59.801	61.501	61.401	61.301	59.401	58.801	61.801	61.001	61.501	61.801	62.301	59.701	59.801	61.601	100.001
>NC_001346.2_MSVA	63.301	62.301	59.801	58.701	59.601	62.301	59.301	62.001	60.401	60.701	58.601	58.701	60.601	61.101	60.601	62.101	60.101	61.001	59.801	61.501	69.601	100.001
>NC_010352.1_ESV	62.501	62.201	61.301	61.201	60.201	62.401	60.601	60.601	60.201	60.401	60.801	61.001	60.001	60.601	63.301	61.101	61.301	61.801	61.901	62.601	67.301	68.101	100.001
>NC_004755.1_SSRV	62.801	62.801	61.201	59.701	59.901	61.701	60.601	60.301	60.501	62.301	61.401	59.901	60.201	59.601	61.101	60.101	60.701	60.901	62.301	62.401	67.801	67.001	77.901	100.001
>NC_003744.1_SSV	61.501	61.701	60.301	60.301	60.201	61.601	61.401	59.201	61.601	61.401	58.001	60.501	59.801	59.801	62.301	61.501	60.201	57.501	61.601	63.601	64.801	66.801	77.201	75.601	100.001
>NC_032004.1_SCSV	62.301	61.901	61.001	60.301	60.201	61.701	61.201	59.501	59.601	58.601	60.401	60.301	59.001	61.301	62.101	60.601	60.801	58.701	61.801	62.101	68.401	67.601	75.201	74.201	73.701	100.001
>NC_013464.1_SacSV	62.901	61.201	60.701	60.501	59.701	62.401	60.201	60.501	60.201	60.901	60.801	60.101	60.301	61.401	62.701	61.901	62.201	61.201	60.901	61.401	67.601	68.901	70.801	70.301	69.801	72.601	100.001
>NC_010797.1_USV	62.801	64.301	59.601	61.301	60.801	62.701	62.101	61.301	60.801	59.501	59.901	61.601	60.401	62.101	61.501	61.401	60.601	58.501	62.001	63.601	66.901	69.401	71.001	70.301	70.901	75.101	75.901	100.001
>NC_001868.1_SSEV	63.601	63.201	59.501	60.701	60.301	60.801	60.301	60.801	60.701	60.001	59.101	61.301	60.401	59.901	60.801	61.201	60.101	62.101	62.701	63.201	68.301	68.901	71.601	72.601	71.301	72.801	72.001	73.701	100.001
>NC_001647.1_PanSV	63.801	62.501	59.601	61.301	58.201	62.301	60.301	60.501	60.501	60.501	60.501	61.501	60.301	60.901	61.801	61.201	59.501	60.301	61.501	60.801	67.501	67.801	70.201	69.501	69.201	69.901	71.501	71.201	71.501	100.001
>NC_022131.1_CpCVD_AU	57.401	58.601	58.901	58.801	58.301	58.501	61.001	61.201	58.701	58.101	58.301	58.501	58.601	58.201	58.801	58.201	57.201	59.001	59.001	59.001	59.001	60.401	59.901	60.901	58.801	60.301	58.701	59.001	58.701	58.901	100.001
>NC_014740.1_CpCVA	58.801	60.001	59.901	58.701	56.701	59.401	59.901	60.401	58.401	59.701	59.001	60.301	58.701	58.601	59.201	57.601	58.701	59.501	59.701	58.601	58.301	56.901	56.001	57.501	59.901	59.801	59.001	58.001	57.401	58.201	79.401	100.001
>NC_003822.1_TYDV	59.201	59.401	60.301	60.201	58.601	60.501	60.501	59.501	58.801	61.201	59.901	60.301	59.901	61.101	60.001	59.101	59.301	60.501	59.901	62.501	61.001	58.701	58.401	59.901	60.401	60.601	58.501	60.201	59.301	59.401	77.001	79.401	100.001
>NC_025475.1_CpYDV	59.001	59.501	58.501	59.601	58.301	58.201	59.301	59.101	59.801	58.701	59.001	61.201	59.101	57.901	58.801	58.901	58.501	58.801	57.101	59.801	57.201	58.001	60.201	60.401	60.201	60.701	57.401	58.401	60.501	58.701	74.801	74.201	73.001	100.001
>NC_011058.1_CpCDV	59.601	59.001	60.001	59.001	58.501	60.001	58.601	58.901	59.401	60.601	59.301	59.801	58.301	59.601	58.701	58.801	57.201	59.701	60.701	60.701	59.901	60.201	60.501	60.701	58.901	59.701	58.601	60.001	58.101	58.001	68.701	69.001	70.001	66.201	100.001
>NC_014739.1_CpRLV	60.301	60.401	59.401	59.501	57.801	59.701	59.901	58.901	60.601	58.501	59.301	60.001	56.201	57.801	57.901	58.501	59.401	59.801	60.201	60.501	60.001	57.701	62.301	61.701	60.201	59.301	58.701	61.001	58.901	58.801	71.301	72.501	68.301	69.001	70.301	100.001
>NC_038478.1_CpYV	59.501	59.201	60.401	59.601	58.301	59.201	59.901	58.001	58.001	58.301	59.401	59.501	58.801	57.801	59.001	58.601	58.801	57.401	57.601	56.301	58.501	59.301	61.501	60.001	58.301	60.001	59.201	60.201	59.301	59.501	71.201	71.001	71.201	68.901	69.601	73.101	100.001
>NC_034630.1_SPSMV1	60.401	59.501	59.801	59.701	58.101	59.601	60.901	58.301	58.101	59.001	58.601	58.901	57.901	57.801	58.801	59.601	59.601	58.001	59.901	59.001	57.301	58.701	58.101	59.001	60.101	58.801	57.601	58.401	59.201	58.901	62.301	61.801	62.301	64.301	63.101	63.701	62.101	100.001
>NC_010799.1_ODV	60.101	60.601	60.301	58.101	61.101	58.901	60.801	59.701	59.501	59.701	58.001	60.101	58.501	58.301	59.001	59.401	59.901	60.001	60.101	59.001	59.501	59.901	60.701	59.501	60.201	61.601	60.101	58.601	57.901	60.301	62.501	61.401	61.301	61.901	60.101	61.701	60.901	59.001	100.001
>NC_003326.1_WDV	59.101	60.801	59.401	58.801	58.801	60.001	60.001	61.801	59.801	60.101	58.801	60.001	59.201	58.001	59.301	58.401	60.101	60.101	60.401	59.001	58.901	57.901	59.601	59.301	60.001	58.101	57.201	60.201	58.101	60.201	61.701	62.301	60.001	60.501	61.001	61.401	59.501	61.601	71.801	100.001
>NC_023989.1_SCWSV	61.201	61.101	61.701	58.201	59.801	60.201	60.601	58.001	59.701	59.701	58.201	60.401	58.601	60.501	59.301	60.701	57.701	58.501	59.201	61.101	57.501	59.001	58.801	59.601	60.101	59.501	58.401	59.701	58.801	59.601	59.701	60.401	60.101	60.301	58.701	59.401	57.901	61.001	59.401	60.701	100.001
